# Supplementary material for: Prevalence and Evolution of Noroviruses between 1966 and 2019, Implications for Vaccine Design
Source: Pathogens. 2021 Aug 11;10(8):1012. doi: 10.3390/pathogens10081012 (PMC8400007; doi:10.3390/pathogens10081012)
Supplement: Supplementary file 1 [file pathogens-10-01012-s001.zip]

Archive with 1 entries (1 files):
- pathogens-1311973-supplementary.pdf
